# Supplementary material for: Penta­zirconium copper tribismuth
Source: Acta Crystallogr Sect E Struct Rep Online. 2013 Jul 17;69(Pt 8):i51. doi: 10.1107/S1600536813019235 (PMC3793669; doi:10.1107/S1600536813019235)
Supplement: Supplementary file 1 [file e-69-00i51-sup1.cif]

##############################################################################
#                                                                            #
# This CIF contains the data in a paper accepted for publication in          #
# Acta Crystallographica Section E. It conforms to the requirements of       #
# Notes for Authors for Acta Crystallographica Section E, and has been       #
# peer reviewed under the auspices of the IUCr Commission on Journals.       #
#                                                                            #
# Full details of the Crystallographic Information File format               #
# are given in the paper "The Crystallographic Information File (CIF):       #
# a New Standard Archive File for Crystallography" by S. R. Hall, F. H.      #
# Allen and I. D. Brown [Acta Cryst. (1991), A47, 655-685].                  #
#                                                                            #
# The current version of the core CIF dictionary is obtainable from          #
# ftp://ftp.iucr.org/pub/cif_core.dic.                                       #
#                                                                            #
# Software is freely available for graphical display of the structure(s)     #
# in this CIF. For information consult the CIF software page                 #
# http://www.iucr.org/resources/cif/software.                                #
#                                                                            #
# This file may be used for bona fide research purposes within the           #
# scientific community so long as proper attribution is given to the journal # 
# article from which it was obtained.                                        #
#                                                                            #
##############################################################################
data_I
_audit_creation_method     SHELXL-97
_chemical_name_systematic
;
Pentazirconium copper tribismuth
;
_chemical_name_common     ?
_chemical_formula_moiety     'Bi3 Cu Zr5'
_chemical_formula_sum     'Bi3 Cu Zr5'
_chemical_formula_iupac     'Zr5 Cu Bi3'
_chemical_formula_weight     1146.58
_chemical_melting_point     ?
_symmetry_cell_setting     hexagonal
_symmetry_space_group_name_H-M     'P 63/m c m'
_symmetry_space_group_name_Hall     '-P 6c 2'
loop_
    _symmetry_equiv_pos_as_xyz
    'x, y, z'
    'x-y, x, z+1/2'
    '-y, x-y, z'
    '-x, -y, z+1/2'
    '-x+y, -x, z'
    'y, -x+y, z+1/2'
    '-y, -x, -z'
    'x-y, -y, -z+1/2'
    'x, x-y, -z'
    'y, x, -z+1/2'
    '-x+y, y, -z'
    '-x, -x+y, -z+1/2'
    '-x, -y, -z'
    '-x+y, -x, -z-1/2'
    'y, -x+y, -z'
    'x, y, -z-1/2'
    'x-y, x, -z'
    '-y, x-y, -z-1/2'
    'y, x, z'
    '-x+y, y, z-1/2'
    '-x, -x+y, z'
    '-y, -x, z-1/2'
    'x-y, -y, z'
    'x, x-y, z-1/2'
_cell_length_a     8.8712(4)
_cell_length_b     8.8712(4)
_cell_length_c     6.0246(3)
_cell_angle_alpha     90.00
_cell_angle_beta     90.00
_cell_angle_gamma     120.00
_cell_volume     410.60(3)
_cell_formula_units_Z     2
_cell_measurement_reflns_used     185
_cell_measurement_theta_min     2.65
_cell_measurement_theta_max     27.41
_cell_measurement_temperature     293(2)
_cell_special_details     ?
_exptl_crystal_description     'prism'
_exptl_crystal_colour     'metallic grey'
_exptl_crystal_size_max     0.08
_exptl_crystal_size_mid     0.04
_exptl_crystal_size_min     0.02
_exptl_crystal_density_diffrn     9.274
_exptl_crystal_density_meas     ?
_exptl_crystal_density_method     'not measured'
_exptl_crystal_F_000     956
_exptl_absorpt_coefficient_mu     72.542
_exptl_absorpt_correction_type     analytical
_exptl_absorpt_process_details     '(CrysAlis RED; Oxford Diffraction, 2008)'
_exptl_absorpt_correction_T_min     0.231
_exptl_absorpt_correction_T_max     0.654
_exptl_special_details     ?
_diffrn_ambient_temperature     293(2)
_diffrn_radiation_type     MoK\a
_diffrn_radiation_wavelength     0.71073
_diffrn_radiation_source     'fine-focus sealed tube'
_diffrn_radiation_monochromator     graphite
_diffrn_measurement_device_type     'Oxford Diffraction Xcalibur3 CCD'
_diffrn_measurement_method     '\w scans'
_diffrn_detector_area_resol_mean     0
_diffrn_reflns_number     1713
_diffrn_reflns_av_R_equivalents     0.1356
_diffrn_reflns_av_sigmaI/netI     0.0448
_diffrn_reflns_theta_min     2.65
_diffrn_reflns_theta_max     27.41
_diffrn_reflns_theta_full     27.41
_diffrn_measured_fraction_theta_max     1.000
_diffrn_measured_fraction_theta_full     1.000
_diffrn_reflns_limit_h_min     -11
_diffrn_reflns_limit_h_max     11
_diffrn_reflns_limit_k_min     -11
_diffrn_reflns_limit_k_max     11
_diffrn_reflns_limit_l_min     0
_diffrn_reflns_limit_l_max     7
_diffrn_standards_number     0
_diffrn_standards_interval_count     0
_diffrn_standards_interval_time     0
_diffrn_standards_decay_%     0
_refine_special_details
;
Refinement of <i>F</i>^2^ against ALL reflections. The weighted <i>R</i>-factor
<i>wR</i> and goodness of fit <i>S</i> are based on <i>F</i>^2^, conventional
<i>R</i>-factors <i>R</i> are based on <i>F</i>, with <i>F</i> set to zero for
negative <i>F</i>^2^. The threshold expression of <i>F</i>^2^ >
\s(<i>F</i>^2^) is used only for calculating <i>R</i>-factors(gt) <i>etc</i>.
and is not relevant to the choice of reflections for refinement.
<i>R</i>-factors based on <i>F</i>^2^ are statistically about twice as large
as those based on <i>F</i>, and <i>R</i>- factors based on ALL data will be
even larger.
;
_reflns_number_total     193
_reflns_number_gt     185
_reflns_threshold_expression     I>2sigma(I)
_refine_ls_structure_factor_coef     Fsqd
_refine_ls_matrix_type     full
_refine_ls_R_factor_all     0.0236
_refine_ls_R_factor_gt     0.0229
_refine_ls_wR_factor_gt     0.0412
_refine_ls_wR_factor_ref     0.0413
_refine_ls_goodness_of_fit_ref     0.868
_refine_ls_restrained_S_all     0.868
_refine_ls_number_reflns     193
_refine_ls_number_parameters     13
_refine_ls_number_restraints     0
_refine_ls_weighting_scheme     calc
_refine_ls_weighting_details
         'calc w=1/[\s^2^(Fo^2^)+(0.0100P)^2^+0.0000P] where P=(Fo^2^+2Fc^2^)/3'
_atom_sites_solution_primary     direct
_atom_sites_solution_secondary     difmap
_refine_ls_shift/su_max     0.000
_refine_ls_shift/su_mean     0.000
_refine_diff_density_max     1.915
_refine_diff_density_min     -1.539
_refine_ls_extinction_method     none
_refine_ls_extinction_coef     ?
loop_
    _atom_type_symbol
    _atom_type_description
    _atom_type_scat_dispersion_real
    _atom_type_scat_dispersion_imag
    _atom_type_scat_source
    'Bi' 'Bi' -4.1077 10.2566
                         'International Tables Vol C Tables 4.2.6.8 and 6.1.1.4'
    'Cu' 'Cu' 0.3201 1.2651
                         'International Tables Vol C Tables 4.2.6.8 and 6.1.1.4'
    'Zr' 'Zr' -2.9673 0.5597
                         'International Tables Vol C Tables 4.2.6.8 and 6.1.1.4'
_computing_data_collection     'CrysAlis CCD (Oxford Diffraction, 2008)'
_computing_cell_refinement     'CrysAlis CCD (Oxford Diffraction, 2008)'
_computing_data_reduction     'CrysAlis RED (Oxford Diffraction, 2008)'
_computing_structure_solution     'SHELXS97 (Sheldrick, 2008)'
_computing_structure_refinement     'SHELXL97 (Sheldrick, 2008)'
_computing_molecular_graphics     'DIAMOND (Brandenburg, 2006)'
_computing_publication_material     'SHELXL97 (Sheldrick, 2008)'
loop_
    _atom_site_type_symbol
    _atom_site_label
    _atom_site_fract_x
    _atom_site_fract_y
    _atom_site_fract_z
    _atom_site_U_iso_or_equiv
    _atom_site_adp_type
    _atom_site_calc_flag
    _atom_site_refinement_flags
    _atom_site_occupancy
    _atom_site_symmetry_multiplicity
    _atom_site_disorder_assembly
    _atom_site_disorder_group
    Bi Bi1 0.63082(6) 0.63082(6) 0.2500 0.00715(19) Uani d S 1 4 . .
    Zr Zr1 0.26831(17) 0.26831(17) 0.2500 0.0083(3) Uani d S 1 4 . .
    Zr Zr2 0.6667 0.3333 0.0000 0.0103(4) Uani d S 1 6 . .
    Cu Cu1 0.0000 0.0000 0.0000 0.0102(10) Uani d S 1 12 . .
loop_
    _atom_site_aniso_label
    _atom_site_aniso_U_11
    _atom_site_aniso_U_22
    _atom_site_aniso_U_33
    _atom_site_aniso_U_12
    _atom_site_aniso_U_13
    _atom_site_aniso_U_23
    Bi1 0.0060(2) 0.0060(2) 0.0098(3) 0.0033(2) 0.000 0.000
    Zr1 0.0075(4) 0.0075(4) 0.0102(8) 0.0039(5) 0.000 0.000
    Zr2 0.0132(7) 0.0132(7) 0.0045(11) 0.0066(3) 0.000 0.000
    Cu1 0.0106(14) 0.0106(14) 0.009(3) 0.0053(7) 0.000 0.000
_geom_special_details
;
All e.s.d.'s (except the e.s.d. in the dihedral angle between two l.s. planes)
are estimated using the full covariance matrix. The cell e.s.d.'s are taken
into account individually in the estimation of e.s.d.'s in distances, angles
and torsion angles; correlations between e.s.d.'s in cell parameters are only
used when they are defined by crystal symmetry. An approximate (isotropic)
treatment of cell e.s.d.'s is used for estimating e.s.d.'s involving l.s.
planes.
;
loop_
    _geom_bond_atom_site_label_1
    _geom_bond_atom_site_label_2
    _geom_bond_site_symmetry_2
    _geom_bond_distance
    _geom_bond_publ_flag
    Bi1 Zr1 3_665 2.9319(6) ?
    Bi1 Zr1 14_666 2.9319(6) ?
    Bi1 Zr1 13_666 3.1424(5) ?
    Bi1 Zr1 13_665 3.1424(5) ?
    Bi1 Zr2 2 3.1896(2) ?
    Bi1 Zr2 14_666 3.1896(2) ?
    Bi1 Zr2 . 3.1896(2) ?
    Bi1 Zr2 13_665 3.1896(2) ?
    Bi1 Zr1 . 3.2159(17) ?
    Zr1 Cu1 . 2.8167(13) ?
    Zr1 Cu1 2 2.8167(13) ?
    Zr1 Bi1 3_655 2.9319(6) ?
    Zr1 Bi1 14_566 2.9319(6) ?
    Zr1 Bi1 13_666 3.1424(5) ?
    Zr1 Bi1 13_665 3.1424(5) ?
    Zr1 Zr2 14_666 3.6126(9) ?
    Zr1 Zr2 2 3.6126(9) ?
    Zr1 Zr2 . 3.6126(9) ?
    Zr1 Zr2 13_665 3.6126(9) ?
    Zr2 Zr2 14_666 3.01230(15) ?
    Zr2 Zr2 14_665 3.01230(15) ?
    Zr2 Bi1 15 3.1896(2) ?
    Zr2 Bi1 14_666 3.1896(2) ?
    Zr2 Bi1 3_655 3.1896(2) ?
    Zr2 Bi1 2_654 3.1896(2) ?
    Zr2 Bi1 13_665 3.1896(2) ?
    Zr2 Zr1 14_666 3.6126(9) ?
    Zr2 Zr1 3_655 3.6126(9) ?
    Zr2 Zr1 15 3.6126(9) ?
    Zr2 Zr1 2_654 3.6126(9) ?
    Cu1 Zr1 13 2.8167(13) ?
    Cu1 Zr1 15 2.8167(13) ?
    Cu1 Zr1 2_554 2.8167(13) ?
    Cu1 Zr1 14_556 2.8167(13) ?
    Cu1 Zr1 3 2.8167(13) ?
    Cu1 Cu1 2 3.01230(15) ?
    Cu1 Cu1 2_554 3.01230(15) ?
loop_
    _geom_angle_atom_site_label_1
    _geom_angle_atom_site_label_2
    _geom_angle_atom_site_label_3
    _geom_angle_site_symmetry_1
    _geom_angle_site_symmetry_3
    _geom_angle
    _geom_angle_publ_flag
    Zr1 Bi1 Zr1 3_665 14_666 89.35(6) ?
    Zr1 Bi1 Zr1 3_665 13_666 78.32(3) ?
    Zr1 Bi1 Zr1 14_666 13_666 78.32(3) ?
    Zr1 Bi1 Zr1 3_665 13_665 78.32(3) ?
    Zr1 Bi1 Zr1 14_666 13_665 78.32(3) ?
    Zr1 Bi1 Zr1 13_666 13_665 146.91(6) ?
    Zr1 Bi1 Zr2 3_665 2 72.20(3) ?
    Zr1 Bi1 Zr2 14_666 2 145.409(19) ?
    Zr1 Bi1 Zr2 13_666 2 69.571(14) ?
    Zr1 Bi1 Zr2 13_665 2 123.798(7) ?
    Zr1 Bi1 Zr2 3_665 14_666 145.409(19) ?
    Zr1 Bi1 Zr2 14_666 14_666 72.20(3) ?
    Zr1 Bi1 Zr2 13_666 14_666 69.571(14) ?
    Zr1 Bi1 Zr2 13_665 14_666 123.798(7) ?
    Zr2 Bi1 Zr2 2 14_666 106.815(9) ?
    Zr1 Bi1 Zr2 3_665 . 145.409(19) ?
    Zr1 Bi1 Zr2 14_666 . 72.20(3) ?
    Zr1 Bi1 Zr2 13_666 . 123.798(7) ?
    Zr1 Bi1 Zr2 13_665 . 69.571(14) ?
    Zr2 Bi1 Zr2 2 . 137.327(18) ?
    Zr2 Bi1 Zr2 14_666 . 56.356(5) ?
    Zr1 Bi1 Zr2 3_665 13_665 72.20(3) ?
    Zr1 Bi1 Zr2 14_666 13_665 145.409(19) ?
    Zr1 Bi1 Zr2 13_666 13_665 123.798(7) ?
    Zr1 Bi1 Zr2 13_665 13_665 69.571(14) ?
    Zr2 Bi1 Zr2 2 13_665 56.356(5) ?
    Zr2 Bi1 Zr2 14_666 13_665 137.327(18) ?
    Zr2 Bi1 Zr2 . 13_665 106.815(10) ?
    Zr1 Bi1 Zr1 3_665 . 135.33(3) ?
    Zr1 Bi1 Zr1 14_666 . 135.33(3) ?
    Zr1 Bi1 Zr1 13_666 . 106.55(3) ?
    Zr1 Bi1 Zr1 13_665 . 106.55(3) ?
    Zr2 Bi1 Zr1 2 . 68.664(9) ?
    Zr2 Bi1 Zr1 14_666 . 68.664(9) ?
    Zr2 Bi1 Zr1 . . 68.664(9) ?
    Zr2 Bi1 Zr1 13_665 . 68.664(9) ?
    Cu1 Zr1 Cu1 . 2 64.65(3) ?
    Cu1 Zr1 Bi1 . 3_655 77.64(3) ?
    Cu1 Zr1 Bi1 2 3_655 77.64(3) ?
    Cu1 Zr1 Bi1 . 14_566 77.64(3) ?
    Cu1 Zr1 Bi1 2 14_566 77.64(3) ?
    Bi1 Zr1 Bi1 3_655 14_566 150.65(6) ?
    Cu1 Zr1 Bi1 . 13_666 138.87(4) ?
    Cu1 Zr1 Bi1 2 13_666 74.221(13) ?
    Bi1 Zr1 Bi1 3_655 13_666 94.137(2) ?
    Bi1 Zr1 Bi1 14_566 13_666 94.137(2) ?
    Cu1 Zr1 Bi1 . 13_665 74.221(13) ?
    Cu1 Zr1 Bi1 2 13_665 138.87(4) ?
    Bi1 Zr1 Bi1 3_655 13_665 94.137(2) ?
    Bi1 Zr1 Bi1 14_566 13_665 94.137(2) ?
    Bi1 Zr1 Bi1 13_666 13_665 146.91(6) ?
    Cu1 Zr1 Bi1 . . 147.675(17) ?
    Cu1 Zr1 Bi1 2 . 147.675(17) ?
    Bi1 Zr1 Bi1 3_655 . 104.67(3) ?
    Bi1 Zr1 Bi1 14_566 . 104.67(3) ?
    Bi1 Zr1 Bi1 13_666 . 73.45(3) ?
    Bi1 Zr1 Bi1 13_665 . 73.45(3) ?
    Cu1 Zr1 Zr2 . 14_666 134.725(16) ?
    Cu1 Zr1 Zr2 2 14_666 104.942(7) ?
    Bi1 Zr1 Zr2 3_655 14_666 57.205(10) ?
    Bi1 Zr1 Zr2 14_566 14_666 146.09(3) ?
    Bi1 Zr1 Zr2 13_666 14_666 55.829(13) ?
    Bi1 Zr1 Zr2 13_665 14_666 103.75(3) ?
    Bi1 Zr1 Zr2 . 14_666 55.32(2) ?
    Cu1 Zr1 Zr2 . 2 134.725(16) ?
    Cu1 Zr1 Zr2 2 2 104.942(7) ?
    Bi1 Zr1 Zr2 3_655 2 146.09(3) ?
    Bi1 Zr1 Zr2 14_566 2 57.205(11) ?
    Bi1 Zr1 Zr2 13_666 2 55.829(13) ?
    Bi1 Zr1 Zr2 13_665 2 103.75(3) ?
    Bi1 Zr1 Zr2 . 2 55.32(2) ?
    Zr2 Zr1 Zr2 14_666 2 90.29(3) ?
    Cu1 Zr1 Zr2 . . 104.942(7) ?
    Cu1 Zr1 Zr2 2 . 134.725(16) ?
    Bi1 Zr1 Zr2 3_655 . 57.205(10) ?
    Bi1 Zr1 Zr2 14_566 . 146.09(3) ?
    Bi1 Zr1 Zr2 13_666 . 103.75(3) ?
    Bi1 Zr1 Zr2 13_665 . 55.829(13) ?
    Bi1 Zr1 Zr2 . . 55.32(2) ?
    Zr2 Zr1 Zr2 14_666 . 49.279(13) ?
    Zr2 Zr1 Zr2 2 . 110.65(4) ?
    Cu1 Zr1 Zr2 . 13_665 104.942(7) ?
    Cu1 Zr1 Zr2 2 13_665 134.725(16) ?
    Bi1 Zr1 Zr2 3_655 13_665 146.09(3) ?
    Bi1 Zr1 Zr2 14_566 13_665 57.205(10) ?
    Bi1 Zr1 Zr2 13_666 13_665 103.75(3) ?
    Bi1 Zr1 Zr2 13_665 13_665 55.829(13) ?
    Bi1 Zr1 Zr2 . 13_665 55.32(2) ?
    Zr2 Zr1 Zr2 14_666 13_665 110.65(4) ?
    Zr2 Zr1 Zr2 2 13_665 49.279(13) ?
    Zr2 Zr1 Zr2 . 13_665 90.29(3) ?
    Zr2 Zr2 Zr2 14_666 14_665 180.0 ?
    Zr2 Zr2 Bi1 14_666 15 118.178(2) ?
    Zr2 Zr2 Bi1 14_665 15 61.822(2) ?
    Zr2 Zr2 Bi1 14_666 14_666 61.822(2) ?
    Zr2 Zr2 Bi1 14_665 14_666 118.178(2) ?
    Bi1 Zr2 Bi1 15 14_666 88.460(16) ?
    Zr2 Zr2 Bi1 14_666 3_655 61.822(2) ?
    Zr2 Zr2 Bi1 14_665 3_655 118.178(2) ?
    Bi1 Zr2 Bi1 15 3_655 73.185(10) ?
    Bi1 Zr2 Bi1 14_666 3_655 99.528(3) ?
    Zr2 Zr2 Bi1 14_666 2_654 118.178(2) ?
    Zr2 Zr2 Bi1 14_665 2_654 61.822(2) ?
    Bi1 Zr2 Bi1 15 2_654 99.528(3) ?
    Bi1 Zr2 Bi1 14_666 2_654 73.185(10) ?
    Bi1 Zr2 Bi1 3_655 2_654 170.093(17) ?
    Zr2 Zr2 Bi1 14_666 13_665 118.178(2) ?
    Zr2 Zr2 Bi1 14_665 13_665 61.822(2) ?
    Bi1 Zr2 Bi1 15 13_665 99.528(3) ?
    Bi1 Zr2 Bi1 14_666 13_665 170.093(17) ?
    Bi1 Zr2 Bi1 3_655 13_665 88.460(16) ?
    Bi1 Zr2 Bi1 2_654 13_665 99.528(3) ?
    Zr2 Zr2 Bi1 14_666 . 61.822(2) ?
    Zr2 Zr2 Bi1 14_665 . 118.178(2) ?
    Bi1 Zr2 Bi1 15 . 170.093(17) ?
    Bi1 Zr2 Bi1 14_666 . 99.528(3) ?
    Bi1 Zr2 Bi1 3_655 . 99.528(3) ?
    Bi1 Zr2 Bi1 2_654 . 88.460(16) ?
    Bi1 Zr2 Bi1 13_665 . 73.185(9) ?
    Zr2 Zr2 Zr1 14_666 14_666 65.360(7) ?
    Zr2 Zr2 Zr1 14_665 14_666 114.640(7) ?
    Bi1 Zr2 Zr1 15 14_666 139.216(18) ?
    Bi1 Zr2 Zr1 14_666 14_666 56.01(2) ?
    Bi1 Zr2 Zr1 3_655 14_666 127.097(6) ?
    Bi1 Zr2 Zr1 2_654 14_666 54.600(5) ?
    Bi1 Zr2 Zr1 13_665 14_666 114.38(2) ?
    Bi1 Zr2 Zr1 . 14_666 50.598(19) ?
    Zr2 Zr2 Zr1 14_666 3_655 65.360(7) ?
    Zr2 Zr2 Zr1 14_665 3_655 114.640(7) ?
    Bi1 Zr2 Zr1 15 3_655 54.600(5) ?
    Bi1 Zr2 Zr1 14_666 3_655 50.598(19) ?
    Bi1 Zr2 Zr1 3_655 3_655 56.01(2) ?
    Bi1 Zr2 Zr1 2_654 3_655 114.38(2) ?
    Bi1 Zr2 Zr1 13_665 3_655 139.216(18) ?
    Bi1 Zr2 Zr1 . 3_655 127.097(6) ?
    Zr1 Zr2 Zr1 14_666 3_655 103.844(8) ?
    Zr2 Zr2 Zr1 14_666 15 114.640(7) ?
    Zr2 Zr2 Zr1 14_665 15 65.360(7) ?
    Bi1 Zr2 Zr1 15 15 56.01(2) ?
    Bi1 Zr2 Zr1 14_666 15 139.216(18) ?
    Bi1 Zr2 Zr1 3_655 15 54.600(5) ?
    Bi1 Zr2 Zr1 2_654 15 127.097(6) ?
    Bi1 Zr2 Zr1 13_665 15 50.598(19) ?
    Bi1 Zr2 Zr1 . 15 114.38(2) ?
    Zr1 Zr2 Zr1 14_666 15 164.10(4) ?
    Zr1 Zr2 Zr1 3_655 15 89.71(3) ?
    Zr2 Zr2 Zr1 14_666 2_654 114.640(7) ?
    Zr2 Zr2 Zr1 14_665 2_654 65.360(7) ?
    Bi1 Zr2 Zr1 15 2_654 50.598(19) ?
    Bi1 Zr2 Zr1 14_666 2_654 54.600(5) ?
    Bi1 Zr2 Zr1 3_655 2_654 114.38(2) ?
    Bi1 Zr2 Zr1 2_654 2_654 56.01(2) ?
    Bi1 Zr2 Zr1 13_665 2_654 127.097(6) ?
    Bi1 Zr2 Zr1 . 2_654 139.216(18) ?
    Zr1 Zr2 Zr1 14_666 2_654 89.71(3) ?
    Zr1 Zr2 Zr1 3_655 2_654 64.19(4) ?
    Zr1 Zr2 Zr1 15 2_654 103.844(8) ?
    Zr1 Cu1 Zr1 . 13 180.00(6) ?
    Zr1 Cu1 Zr1 . 15 85.92(2) ?
    Zr1 Cu1 Zr1 13 15 94.08(2) ?
    Zr1 Cu1 Zr1 . 2_554 85.92(2) ?
    Zr1 Cu1 Zr1 13 2_554 94.08(2) ?
    Zr1 Cu1 Zr1 15 2_554 94.08(2) ?
    Zr1 Cu1 Zr1 . 14_556 94.08(2) ?
    Zr1 Cu1 Zr1 13 14_556 85.92(2) ?
    Zr1 Cu1 Zr1 15 14_556 85.92(2) ?
    Zr1 Cu1 Zr1 2_554 14_556 180.00(3) ?
    Zr1 Cu1 Zr1 . 3 94.08(2) ?
    Zr1 Cu1 Zr1 13 3 85.92(2) ?
    Zr1 Cu1 Zr1 15 3 180.00(3) ?
    Zr1 Cu1 Zr1 2_554 3 85.92(2) ?
    Zr1 Cu1 Zr1 14_556 3 94.08(2) ?
    Zr1 Cu1 Cu1 . 2 57.675(17) ?
    Zr1 Cu1 Cu1 13 2 122.325(17) ?
    Zr1 Cu1 Cu1 15 2 122.325(17) ?
    Zr1 Cu1 Cu1 2_554 2 122.325(17) ?
    Zr1 Cu1 Cu1 14_556 2 57.675(17) ?
    Zr1 Cu1 Cu1 3 2 57.675(17) ?
    Zr1 Cu1 Cu1 . 2_554 122.325(17) ?
    Zr1 Cu1 Cu1 13 2_554 57.675(17) ?
    Zr1 Cu1 Cu1 15 2_554 57.675(17) ?
    Zr1 Cu1 Cu1 2_554 2_554 57.675(17) ?
    Zr1 Cu1 Cu1 14_556 2_554 122.325(17) ?
    Zr1 Cu1 Cu1 3 2_554 122.325(17) ?
    Cu1 Cu1 Cu1 2 2_554 180.0 ?
data_New_Global_Publ_Block
_journal_date_recd_electronic     2013-07-03
_journal_date_accepted     2013-07-11
_journal_name_full     'Acta Crystallographica, Section E'
_journal_year     2013
_journal_volume     69
_journal_issue      8
_journal_page_first     i51
_journal_page_last     i51
_journal_paper_category     QI
_journal_paper_doi     10.1107/S1600536813019235
_journal_coeditor_code     FF2112
_publ_contact_author_name     'Ivan Tarasiuk'
_publ_contact_author_address
;
Department of Inorganic Chemistry
Ivan Franko Lviv National University
Kyryla and Mefodiya str., 6, 79005, Lviv, Ukraine
;
_publ_contact_author_email     tarasiuk.i@gmail.com
_publ_contact_author_fax     ?
_publ_contact_author_phone     ?
_publ_section_title
;
Pentazirconium copper tribismuth
;
loop_
    _publ_author_name
    _publ_author_footnote
    _publ_author_address
    'Balinska, Agnieszka' .
;
Institute of Chemistry, Environment Protection and Biotechnology,
Jan Dlugosz University,
al. Armii Krajowej 13/15,
42-200 Czestochowa,
Poland
;
    'Tarasiuk, Ivan' .
;
Department of Inorganic Chemistry
Ivan Franko Lviv National University
Kyryla and Mefodiya str. 6, 79005, Lviv, Ukraine
;
    'Pavlyuk, Volodymyr' .
;
Department of Inorganic Chemistry
Ivan Franko Lviv National University
Kyryla and Mefodiya str. 6, 79005, Lviv, Ukraine
Institute of Chemistry, Environment Protection and Biotechnology,
Jan Dlugosz University,
al. Armii Krajowej 13/15,
42-200 Czestochowa,
Poland
;
