# Supplementary material for: Penta­zirconium copper tribismuth
Source: Acta Crystallogr Sect E Struct Rep Online. 2013 Jul 17;69(Pt 8):i51. doi: 10.1107/S1600536813019235 (PMC3793669; doi:10.1107/S1600536813019235)
Supplement: Supplementary file 2 [file e-69-00i51-Isup2.hkl]

# 
# h,k,l, Fc-squared, Fo-squared, sigma(Fo-squared) and status flag 
# 
data_I
_shelx_title ' Zr5CuBi3 in P-3c1           New: P63/mcm' 
_shelx_refln_list_code          4 
_shelx_F_calc_maximum      587.59 
_exptl_crystal_F_000       956.00 
_reflns_d_resolution_high  0.7721 
 
loop_ 
 _symmetry_equiv_pos_as_xyz 
 'x, y, z' 
 'x-y, x, z+1/2' 
 '-y, x-y, z' 
 '-x, -y, z+1/2' 
 '-x+y, -x, z' 
 'y, -x+y, z+1/2' 
 '-y, -x, -z' 
 'x-y, -y, -z+1/2' 
 'x, x-y, -z' 
 'y, x, -z+1/2' 
 '-x+y, y, -z' 
 '-x, -x+y, -z+1/2' 
 '-x, -y, -z' 
 '-x+y, -x, -z-1/2' 
 'y, -x+y, -z' 
 'x, y, -z-1/2' 
 'x-y, x, -z' 
 '-y, x-y, -z-1/2' 
 'y, x, z' 
 '-x+y, y, z-1/2' 
 '-x, -x+y, z' 
 '-y, -x, z-1/2' 
 'x-y, -y, z' 
 'x, x-y, z-1/2' 
 
_cell_length_a     8.8712 
_cell_length_b     8.8712 
_cell_length_c     6.0246 
_cell_angle_alpha  90.000 
_cell_angle_beta   90.000 
_cell_angle_gamma 120.000 
 
_shelx_F_squared_multiplier     1.000 
 
loop_ 
 _refln_index_h 
 _refln_index_k 
 _refln_index_l 
 _refln_F_squared_calc 
 _refln_F_squared_meas 
 _refln_F_squared_sigma 
 _refln_observed_status 
   0   1   0      243.34      226.26    318.96 o 
  -1   2   0    11676.86    11341.68    683.19 o 
   0   2   0     3016.80     2916.45    326.15 o 
  -1   3   0     2440.45     3357.69    617.58 o 
   0   3   0   345262.53   351693.44   7774.75 o 
  -2   4   0     2896.18     2955.71    381.16 o 
  -1   4   0     3736.59     4024.47    756.52 o 
   0   4   0      460.01      428.72    309.63 o 
  -2   5   0     7621.37     7342.55   1233.22 o 
  -1   5   0      454.01      655.81    175.28 o 
   0   5   0    50261.19    49349.30   5518.66 o 
  -3   6   0    90825.45    89526.32   1913.47 o 
  -2   6   0    17165.26    17651.82   1870.39 o 
  -1   6   0     2858.69     3473.79    818.80 o 
   0   6   0    49676.03    48861.73   1348.85 o 
  -3   7   0     1469.66     1820.91    493.23 o 
  -2   7   0     1128.31     1165.45    184.78 o 
  -1   7   0    18198.60    18098.03   1919.69 o 
   0   7   0      312.10      366.13    286.53 o 
  -4   8   0     6330.23     6729.02    573.17 o 
  -3   8   0    45877.23    45852.20   3654.14 o 
  -2   8   0     3017.60     3679.75    962.96 o 
  -1   8   0     4759.32     4994.33    336.17 o 
   0   8   0    87216.28    84456.45   3694.62 o 
  -4   9   0     8194.79     8433.58   1195.78 o 
  -3   9   0     6706.59     6571.20    376.04 o 
  -2   9   0    20992.09    20501.35   1753.60 o 
  -1   9   0      752.04      779.99    212.58 o 
   0   9   0     2920.87     3029.00    402.16 o 
  -5  10   0     7146.85     6714.21    539.71 o 
  -4  10   0     9248.17     9208.56   1289.95 o 
  -3  10   0      346.34      522.31    245.30 o 
  -2  10   0     6195.98     5892.93    358.87 o 
  -1  10   0    19228.17    18315.54   1802.90 o 
  -5  11   0    10982.81    11572.34   1654.45 o 
  -4  11   0     3296.36     3154.14    274.40 o 
  -3  11   0    47244.10    47224.38   4173.45 o 
  -1   2   1    46148.87    44689.33    973.29 o 
  -1   3   1    45587.39    47118.09    833.11 o 
  -2   4   1    48101.66    46619.49    932.10 o 
  -1   4   1    28186.51    28083.55    655.71 o 
  -2   5   1    20613.45    21322.58    674.90 o 
  -1   5   1    26813.67    26130.89    602.51 o 
  -3   6   1     6598.59     6958.34    385.27 o 
  -2   6   1    50868.16    50099.68   1138.49 o 
  -1   6   1    42121.74    42298.52   1052.53 o 
  -3   7   1    13516.65    13440.90    515.38 o 
  -2   7   1    29808.53    29503.20    696.18 o 
  -1   7   1    28162.86    27569.64    680.63 o 
  -4   8   1     2319.44     2425.82    303.23 o 
  -3   8   1     1411.51     1588.44    167.05 o 
  -2   8   1     5736.28     5836.18    303.99 o 
  -1   8   1     3394.33     3518.90    250.76 o 
  -4   9   1    22623.65    22438.19    823.19 o 
  -3   9   1    14046.96    13831.57    438.38 o 
  -2   9   1    21738.22    21742.46    659.76 o 
  -1   9   1     4632.64     4756.88    284.37 o 
  -5  10   1    15300.99    14915.16    545.48 o 
  -4  10   1    17644.13    17740.47    696.19 o 
  -3  10   1     9064.92     9136.04    385.37 o 
  -2  10   1     3976.74     4054.94    232.29 o 
  -1  10   1    13840.56    14370.46    602.07 o 
  -5  11   1      720.33      910.80    131.08 o 
  -4  11   1     2520.39     2709.68    272.31 o 
  -3  11   1       26.28       31.00    179.19 o 
   0   0   2   173665.58   173662.27   4304.33 o 
   0   1   2       97.34      170.93    195.50 o 
  -1   2   2   167323.92   171833.31   1752.30 o 
   0   2   2     4569.10     5218.17    807.73 o 
  -1   3   2      733.22     1097.58    245.18 o 
   0   3   2    63108.53    61902.91   1235.24 o 
  -2   4   2    98532.02   100309.07   1552.32 o 
  -1   4   2     1986.67     2137.85    354.92 o 
   0   4   2      941.28     1671.59    330.32 o 
  -2   5   2     8829.45     9405.16    763.75 o 
  -1   5   2    49406.21    49489.54    678.53 o 
   0   5   2    48666.88    48498.08   2850.79 o 
  -3   6   2     5131.53     4903.19    367.49 o 
  -2   6   2    12241.04    12471.38   1063.91 o 
  -1   6   2     1435.72     2175.55    450.97 o 
   0   6   2      788.96      812.00    213.37 o 
  -3   7   2      843.01     1389.62    362.43 o 
  -2   7   2    23214.05    23346.07    724.77 o 
  -1   7   2    13749.52    14029.91   1261.65 o 
   0   7   2      709.61     1348.71    281.28 o 
  -4   8   2     8910.67     9205.14    439.30 o 
  -3   8   2    45031.20    44085.00   1800.70 o 
  -2   8   2     3741.99     4437.08    527.52 o 
  -1   8   2     7576.02     7899.15    324.72 o 
   0   8   2    83802.56    80445.85   3839.17 o 
  -4   9   2     5909.97     6441.73    758.56 o 
  -3   9   2     4291.38     3989.12    276.46 o 
  -2   9   2    16637.95    16817.59   1304.28 o 
  -1   9   2      308.06      480.39    155.22 o 
   0   9   2     4756.95     4426.32    426.01 o 
  -5  10   2     2364.01     2295.04    315.55 o 
  -4  10   2     6993.88     7540.69    905.21 o 
  -3  10   2      131.65      371.82    155.31 o 
  -2  10   2     1858.01     1909.97    211.59 o 
  -1  10   2    15684.68    15810.17   1434.35 o 
  -5  11   2    11527.31    11483.06    794.11 o 
  -1   2   3    33021.70    31330.19    957.73 o 
  -1   3   3    30613.98    31051.45    926.52 o 
  -2   4   3    35672.89    34883.61   1554.87 o 
  -1   4   3    20446.68    20430.08   1174.21 o 
  -2   5   3    14850.03    15179.80    608.56 o 
  -1   5   3    20536.33    20194.24    840.82 o 
  -3   6   3     4931.66     5703.98    606.85 o 
  -2   6   3    39060.99    38301.55    949.80 o 
  -1   6   3    32161.69    31787.35    986.15 o 
  -3   7   3    10709.88    10976.38    829.38 o 
  -2   7   3    23430.32    22949.24    951.65 o 
  -1   7   3    22690.64    22403.33    788.73 o 
  -4   8   3     1874.58     1978.37    344.55 o 
  -3   8   3     1116.05     1370.01    186.06 o 
  -2   8   3     4568.53     4694.63    310.27 o 
  -1   8   3     2753.75     2822.85    256.89 o 
  -4   9   3    18496.20    18261.76    723.46 o 
  -3   9   3    11405.07    11532.07    693.15 o 
  -2   9   3    18106.21    18214.90    566.35 o 
  -1   9   3     3797.94     3895.31    269.77 o 
  -5  10   3    12549.20    11901.06    737.08 o 
  -4  10   3    14763.17    14998.92    788.20 o 
  -3  10   3     7528.38     7713.88    508.76 o 
  -2  10   3     3279.20     3214.37    229.13 o 
   0   0   4   315348.81   315645.09   5761.51 o 
   0   1   4      210.74      255.60    230.23 o 
  -1   2   4     6030.10     5682.01    355.55 o 
   0   2   4     1729.92     2232.98    590.43 o 
  -1   3   4     1208.90     1999.33    397.51 o 
   0   3   4   174511.89   173342.06   3672.76 o 
  -2   4   4     1777.35     1747.25    283.66 o 
  -1   4   4     2560.96     3283.33    423.80 o 
   0   4   4      204.12     1230.52    503.43 o 
  -2   5   4     4512.28     4897.00    636.74 o 
  -1   5   4      297.05      421.58    161.41 o 
   0   5   4    29589.34    29175.68   2257.91 o 
  -3   6   4    54496.92    54029.68   2424.90 o 
  -2   6   4    10721.64    10961.09    896.24 o 
  -1   6   4     1833.30     2355.60    387.47 o 
   0   6   4    31336.99    31366.31   2161.42 o 
  -3   7   4     1200.79     1283.02    165.42 o 
  -2   7   4      743.13     1029.48    198.64 o 
  -1   7   4    12209.81    12191.97    862.41 o 
   0   7   4      156.17      576.48    199.75 o 
  -4   8   4     4033.33     3774.30    448.95 o 
  -3   8   4    29602.41    29348.08   1662.22 o 
  -2   8   4     1957.33     2655.50    506.79 o 
  -1   8   4     3170.78     3145.86    365.68 o 
   0   8   4    58336.96    56756.31   4181.38 o 
  -4   9   4     5749.08     5966.51    619.40 o 
  -3   9   4     4707.91     5161.13    466.86 o 
  -2   9   4    14600.00    13992.24    929.45 o 
  -1   9   4      568.83     1152.46    228.39 o 
  -1   2   5    20463.35    20213.88    903.83 o 
  -1   3   5    17290.38    17490.06   1116.98 o 
  -2   4   5    22093.67    22196.73   1205.54 o 
  -1   4   5    12365.40    12586.07    993.00 o 
  -2   5   5     8900.87     9066.56    640.00 o 
  -1   5   5    13138.39    13586.22    921.66 o 
  -3   6   5     3069.34     3247.70    408.35 o 
  -2   6   5    25091.16    24721.38   1247.36 o 
  -1   6   5    20493.30    20152.62   1168.49 o 
  -3   7   5     7154.97     7476.35    662.32 o 
  -2   7   5    15449.57    15507.42    581.10 o 
  -1   7   5    15518.66    15569.76    614.90 o 
  -4   8   5     1285.00     1848.66    441.14 o 
  -3   8   5      734.02      938.63    156.28 o 
  -2   8   5     3032.49     3298.75    310.00 o 
  -1   8   5     1884.95     2349.93    314.76 o 
   0   0   6    53011.42    51369.03   2394.44 o 
   0   1   6       65.22      192.39    199.30 o 
  -1   2   6    52298.95    51208.55    974.68 o 
   0   2   6     2160.08     3171.85    900.16 o 
  -1   3   6      103.68      168.93    147.97 o 
   0   3   6    22888.72    22318.52   1387.96 o 
  -2   4   6    35199.93    34401.00   1609.66 o 
  -1   4   6      751.41     1278.23    241.15 o 
   0   4   6      434.72      942.37    297.57 o 
  -2   5   6     4298.83     5188.08    675.14 o 
  -1   5   6    19898.31    19661.04    494.43 o 
   0   5   6    21467.16    21414.37   2092.62 o 
  -3   6   6     2359.69     2663.43    539.66 o 
  -2   6   6     4588.90     4869.30    514.98 o 
  -1   6   6      392.03      567.02    163.94 o 
   0   6   6      467.14      788.70    235.94 o 
  -3   7   6      430.87      986.97    251.42 o 
  -2   7   6    10367.62    10174.55    729.33 o 
  -1   2   7    11560.56    11710.67    736.26 o 
  -1   3   7     9129.31     9306.41    683.47 o 
  -2   4   7    12501.38    12753.07   1093.23 o 
  -1   4   7     6844.17     7344.04    834.63 o 
  -2   5   7     4819.05     5099.96    441.40 o 
                                                 
